# Supplementary material for: Chemogenetic activation of endogenous arginine vasopressin exerts anorexigenic effects via central nesfatin-1/NucB2 pathway
Source: J Physiol Sci. 2021 Jun 16;71:18. doi: 10.1186/s12576-021-00802-4 (PMC10717637; doi:10.1186/s12576-021-00802-4)
Supplement: Supplementary file 3 — Additional file 3: Table S1. Raw data of the results. [file 12576_2021_802_MOESM3_ESM.xlsx]

## Sheet: Sheet1
Fig.1B
Fos-ir/mCherry (%)	SCN (shell)	SON	PVN
Saline	27.0 ± 2.5	5.2 ± 0.9	6.8 ± 0.7
CNO	94.0 ± 1.32	90.0 ± 1.2	91.2 ± 1.3
Fig.1C
Cumulative food intake (g)	ZT 13	ZT 15	ZT 18	ZT 24	ZT 12
Saline	1.9 ± 0.2	7.0 ± 0.3	12.3 ± 0.5	22.6 ± 0.8	27.5 ± 1.1
CNO	0.8 ± 0.1	4.5 ± 0.5	8.4 ± 0.4	16.3 ± 0.8	22.1 ± 1.3
Fig.1D
Cumulative water intake (mL)	ZT 13	ZT 15	ZT 18	ZT 24	ZT 12
Saline	5.3 ± 0.5	12.7 ± 0.8	22.8 ± 1.4	46.2 ± 2.9	53.5 ± 3.3
CNO	2.3 ± 0.2	6.7 ± 0.3	13.2 ± 0.6	31.3 ± 1.3	39.8 ± 1.9
Fig.1E
Food intake (g/h)	ZT 12-13	ZT 13-15	ZT 15-18	ZT 18-24	ZT 0-12
Saline	1.9 ± 0.2	2.6 ± 0.1	1.7 ± 0.1	1.7 ± 0.1	0.4 ± 0.1
CNO	0.8 ± 0.1	1.8 ± 0.2	1.3 ± 0.1	1.3 ± 0.1	0.5 ± 0.1
Fig.1F
Water intake (mL/h)	ZT 12-13	ZT 13-15	ZT 15-18	ZT 18-24	ZT 0-12
Saline	5.3 ± 0.5	3.7 ± 0.3	3.4 ± 0.3	3.9 ± 0.3	0.6 ± 0.1
CNO	2.3 ± 0.2	2.2 ± 0.2	2.2 ± 0.2	3.0 ± 0.2	0.7 ± 0.1
Fig.1I
Averaged activity (counts/5 min)	ZT 12-15	ZT 15-18	ZT 18-21	ZT 21-24	ZT 0-3	ZT 3-6	ZT 6-9	ZT 9-12
Saline	182.3 ± 18.1	167.9 ± 11.8	131.4 ± 15.9	165.5 ± 13.1	64.7 ± 15.6	47.3 ± 8.0	32.3 ± 7.3	67.2 ± 12.8
CNO	125.9 ± 17.7	72.8 ± 10.2	68.0 ± 9.2	98.8 ± 15.9	67.6 ± 7.0	35.5 ± 5.6	60.8 ± 13.4	63.8 ± 14.5
Fig.1J
Average CBT (°C)	ZT 12-15	ZT 15-18	ZT 18-21	ZT 21-24	ZT 0-3	ZT 3-6	ZT 6-9	ZT 9-12
Saline	37.6 ± 0.1	37.6 ± 0.1	37.4	37.4 ± 0.1	36.8 ± 0.0	36.7 ± 0.0	36.7 ± 0.0	37.0 ± 0.1
CNO	37.3 ± 0.1	37.2 ± 0.1	37.2 ± 0.1	37.1 ± 0.1	36.7 ± 0.0	36.7 ± 0.0	36.9 ± 0.0	37.1 ± 0.0
Fig.2A
Fos/cesfatin-1 (%)	SON	PVN	ARC
Saline	3.7 ± 0.4	3.3 ± 0.7	4.9 ± 0.9
CNO	40.3 ± 2.7	43.7 ± 4.3	29.7 ± 4.0
Fig.2A
mCherry/nesfatin-1 (%)	SON	PVN
Saline	45.7 ± 3.6	39.5 ± 5.8
CNO	49.3 ± 2.9	43.5 ± 5.2
Fig.2A
Nesfatin-1/mCherry (%)	SON	PVN
Saline	61.9 ± 3.0	60.7 ± 3.0
CNO	64.4 ± 3.4	61.7 ± 2.5
Fig.3
Fos/nesfatin-1 (%)	LHA	CeA	LC	rNTS	cNTS	RVLM
Saline	10.0 ± 1.4	2.6 ± 1.3	7.5 ± 0.4	1.5 ± 0.2	1.9 ± 0.6	11.2 ± 2.0
CNO	14.6 ± 0.8	8.1 ± 1.9	25.2 ± 1.9	4.0 ± 0.7	5.3 ± 0.7	5.3 ± 0.7
Fig.4B
Cumulative food intake (g)	ZT 13	ZT 15	ZT 18	ZT 24	ZT 12
Saline s.c. + Vehicle i.c.v.	2.9 ± 0.3	7.8 ± 0.3	13.2 ± 1.1	25.4 ± 1.1	28.2 ± 1.2
Saline s.c. + nesfatin-1-NA i.c.v	3.0 ± 0.3	7.4 ± 0.6	13.6 ± 0.8	23.7 ± 2.2	29.0 ± 2.3
CNO s.c. + Vehicle i.c.v.	3.0 ± 0.5	5.3 ± 0.6	9.0 ± 1.3	16.8 ± 1.9	21.2 ± 2.4
CNO s.c. + nesfatin-1-NA i.c.v	4.3 ± 0.4	8.9 ± 0.6	14.5 ± 1.0	22.8 ± 1.3	30.0 ± 1.7
Fig.4C
Cumulative water intake (mL)	ZT 13	ZT 15	ZT 18	ZT 24	ZT 12
Saline s.c. + Vehicle i.c.v.	7.2 ± 0.7	16.8 ± 0.8	26.0 ± 1.2	53.3 ± 2.3	59.3 ± 2.8
Saline s.c. + nesfatin-1-NA i.c.v	6.0 ± 0.8	13.3 ± 1.9	25.6 ± 3.1	50.7 ± 5.4	58.9 ± 5.4
CNO s.c. + Vehicle i.c.v.	4.6 ± 0.5	8.3 ± 1.2	14.8 ± 2.8	28.6 ± 3.8	35.7 ± 4.1
CNO s.c. + nesfatin-1-NA i.c.v	4.6 ± 0.4	7.6 ± 0.7	14.1 ± 1.9	31.0 ± 3.0	41.0 ± 3.8
Fig.4D
Food intake (g/h)	ZT 12-13	ZT 13-15	ZT 15-18	ZT 18-24	ZT 0-12
Saline s.c. + Vehicle i.c.v.	2.9 ± 0.3	2.5 ± 0.2	1.8 ± 0.3	2.0 ± 0.1	0.2 ± 0.0
Saline s.c. + nesfatin-1-NA i.c.v	3.0 ± 0.3	2.1 ± 0.2	1.9 ± 0.2	1.7 ± 0.3	0.3 ± 0.1
CNO s.c. + Vehicle i.c.v.	3.0 ± 0.5	1.2 ± 0.4	1.2 ± 0.3	1.3 ± 0.2	0.4 ± 0.1
CNO s.c. + nesfatin-1-NA i.c.v	4.3 ± 0.4	1.9 ± 0.2	2.1 ± 0.3	1.4 ± 0.1	0.6 ± 0.1
Fig.4E
Water intake (mL/h)	ZT 12-13	ZT 13-15	ZT 15-18	ZT 18-24	ZT 0-12
Saline s.c. + Vehicle i.c.v.	7.2 ± 0.7	4.8 ± 0.3	3.1 ± 0.2	4.6 ± 0.3	0.5 ± 0.0
Saline s.c. + nesfatin-1-NA i.c.v	6.0 ± 0.8	3.1 ± 0.6	3.4 ± 0.6	4.4 ± 0.6	0.6 ± 0.1
CNO s.c. + Vehicle i.c.v.	4.6 ± 0.5	1.9 ± 0.4	2.2 ± 0.5	2.3 ± 0.3	0.6 ± 0.1
CNO s.c. + nesfatin-1-NA i.c.v	4.6 ± 0.4	1.4 ± 0.3	2.4 ± 0.4	2.9 ± 0.3	0.9 ± 0.1
Fig.5B
Averaged activity (counts/5 min)	ZT 12-15	ZT 15-18	ZT 18-21	ZT 21-24	ZT 0-3	ZT 3-6	ZT 6-9	ZT 9-12
Saline s.c. + Vehicle i.c.v.	117.0 ± 8.7	172.2 ± 10.3	161.6 ± 11.2	197.0 ± 13.0	32.5 ± 7.2	48.0 ± 6.4	29.6 ± 6.0	81.1 ± 20.7
Saline s.c. + nesfatin-1-NA i.c.v.	119.8 ± 9.2	137.9 ± 12.4	229.6 ± 14.0	260.3 ± 15.7	51.3 ± 9.9	60.2 ± 5.7	50.6 ± 8.2	34.8 ± 4.4
CNO s.c. + Vehicle i.c.v.	101.5 ± 7.2	38.3 ± 2.9	51.9 ± 5.7	65.7 ± 6.5	42.0 ± 4.2	41.1 ± 4.4	29.1 ± 4.2	39.0 ± 5.2
CNO s.c. + nesfatin-1-NA i.c.v	153.0 ± 26.9	52.2 ± 4.8	101.8 ± 6.5	89.0 ± 7.1	35.2 ± 6.8	53.3 ± 7.5	33.9 ± 7.1	86.0 ± 17.4
Fig.5D
Average CBT (°C)	ZT 12-15	ZT 15-18	ZT 18-21	ZT 21-24	ZT 0-3	ZT 3-6	ZT 6-9	ZT 9-12
Saline s.c. + Vehicle i.c.v.	37.3 ± 0.0	37.6 ± 0.0	37.5 ± 0.0	37.6 ± 0.1	36.6 ± 0.0	36.8 ± 0.0°C	36.7 ± 0.0°C,	36.9 ± 0.1
Saline s.c. + nesfatin-1-NA i.c.v.	37.4 ± 0.1	37.9 ± 0.1	37.9 ± 0.1	37.8 ± 0.1	36.6 ± 0.0	36.6 ± 0.1°C	36.7 ± 0.0°C,	36.8 ± 0.0
CNO s.c. + Vehicle i.c.v.	37.8 ± 0.0	38.3 ± 0.1	38.3 ± 0.1	37.9 ± 0.1	37.4 ± 0.0	37.5 ± 0.0°	37.3 ± 0.0°C,	37.4 ± 0.0
CNO s.c. + nesfatin-1-NA i.c.v	37.5 ± 0.1	37.7 ± 0.1	37.7 ± 0.1	37.9 ± 0.0	37.6 ± 0.0	37.3 ± 0.1	37.0 ± 0.1	37.1 ± 0.1
